# Supplementary material for: A new species of Polypedilum (Cerobregma) (Diptera, Chironomidae) from Oriental China
Source: Zookeys. 2021 Jan 22;1011:139–48. doi: 10.3897/zookeys.1011.59554 (PMC7847467; doi:10.3897/zookeys.1011.59554)
Supplement: XML Treatment for Polypedilum (Cerobregma) huapingensis [file zookeys.1011.59554-treatment1.xml]

<!DOCTYPE tp:taxon-treatment
  PUBLIC "-//TaxonX//DTD Taxonomic Treatment Publishing DTD v0 20100105//EN" "tax-treatment-NSO.dtd">
<tp:taxon-treatment xmlns:tp="http://www.plazi.org/taxpub"><tp:treatment-meta><kwd-group><label>Taxon classification</label><kwd><named-content xmlns:xlink="http://www.w3.org/1999/xlink" content-type="kingdom">Animalia</named-content></kwd></kwd-group><mixed-citation publication-type="journal"><person-group><name><surname>Liu</surname><given-names>Wen-Bin</given-names></name><name><surname>Yao</surname><given-names>Yuan</given-names></name><name><surname>Yan</surname><given-names>Chun-Cai</given-names></name><name><surname>Wang</surname><given-names>Xin-Hua</given-names></name><name><surname>Lin</surname><given-names>Xiao-Long</given-names></name></person-group><article-title>A new species of <italic><tp:taxon-name><tp:taxon-name-part taxon-name-part-type="genus" reg="Polypedilum">Polypedilum</tp:taxon-name-part></tp:taxon-name></italic> (<italic><tp:taxon-name><tp:taxon-name-part taxon-name-part-type="genus" reg="Polypedilum"/><tp:taxon-name-part taxon-name-part-type="subgenus" reg="Cerobregma">Cerobregma</tp:taxon-name-part></tp:taxon-name></italic>) (<tp:taxon-name><tp:taxon-name-part taxon-name-part-type="order">Diptera</tp:taxon-name-part></tp:taxon-name>, <tp:taxon-name><tp:taxon-name-part taxon-name-part-type="family">Chironomidae</tp:taxon-name-part></tp:taxon-name>) from Oriental China</article-title><source>Zookeys</source><day>22</day><month>1</month><year>2021</year><volume>1011</volume><fpage>139</fpage><lpage>148</lpage><pub-id pub-id-type="doi">10.3897/zookeys.1011.59554</pub-id></mixed-citation></tp:treatment-meta><tp:nomenclature><tp:taxon-name><object-id xmlns:xlink="http://www.w3.org/1999/xlink" content-type="arpha" xlink:type="simple">7AF53580-6710-51FC-8F0D-C6E99E02E093</object-id>
              <tp:taxon-name-part taxon-name-part-type="genus" reg="Polypedilum">Polypedilum</tp:taxon-name-part> (<tp:taxon-name-part taxon-name-part-type="subgenus" reg="Cerobregma">Cerobregma</tp:taxon-name-part>) <tp:taxon-name-part taxon-name-part-type="species" reg="huapingensis">huapingensis</tp:taxon-name-part><object-id xmlns:xlink="http://www.w3.org/1999/xlink" content-type="zoobank" xlink:type="simple">http://zoobank.org/79EB5D46-B309-4459-8D2C-903589EC65F3</object-id></tp:taxon-name><tp:taxon-authority>Liu &amp; Lin</tp:taxon-authority><tp:taxon-status xmlns:xlink="http://www.w3.org/1999/xlink" xlink:type="simple">sp. nov.</tp:taxon-status><xref ref-type="fig" rid="F2">Figures 2</xref><xref ref-type="fig" rid="F3">, 3</xref><xref ref-type="fig" rid="F4">, 4</xref></tp:nomenclature><tp:treatment-sec sec-type="type material" id="SECID0EKJAE"><title>Type material.</title><p><bold><italic>Holotype</italic></bold>: male (<named-content xmlns:xlink="http://www.w3.org/1999/xlink" content-type="dwc:institutional_code" xlink:type="simple">NKU</named-content> &amp; <abbrev xmlns:xlink="http://www.w3.org/1999/xlink" xlink:title="Barcode of Life Data Systems" id="ABBRID0E1JAE" xlink:type="simple">BOLD</abbrev> sample ID: LSHP43), China, Guangxi Zhuang Autonomous Region, Guilin City, Lingui County, Huaping National Nature Reserve, <named-content xmlns:xlink="http://www.w3.org/1999/xlink" content-type="dwc:verbatimCoordinates" xlink:type="simple"><named-content content-type="geo-json" specific-use="{&#34;type&#34;:&#34;Point&#34;,&#34;coordinates&#34;:[109.942000,25.563000]}" id="NCID0EBKAE" xlink:type="simple">25.563°N, 109.942°E</named-content></named-content>, 1271 m a.s.l., 10–20.VI.2020, Malaise trap, S.G. Zhao.</p></tp:treatment-sec><tp:treatment-sec sec-type="etymology" id="SECID0EGKAE"><title>Etymology.</title><p>The specific name refers to the Huaping National Nature Reserve, where the holotype was collected.</p></tp:treatment-sec><tp:treatment-sec sec-type="description" id="SECID0ELKAE"><title>Diagnostic characters.</title><p>According to the morphological characters of the adult male, the new <tp:taxon-name><tp:taxon-name-part taxon-name-part-type="genus" reg="Polypedilum">Polypedilum</tp:taxon-name-part></tp:taxon-name> species keys to the subgenus <tp:taxon-name><tp:taxon-name-part taxon-name-part-type="genus" reg="Polypedilum"/><tp:taxon-name-part taxon-name-part-type="subgenus" reg="Cerobregma">Cerobregma</tp:taxon-name-part></tp:taxon-name>, and can be distinguished from other known species of the subgenus by the following combination of characters: tergites III–VI brown with dark brown spots at middle; wing pale brown with a large black spot on entire basal area of wing; superior volsella with basal microtrichia and two inner setae; anal point strong, contracted in middle, a large inflated globe apically with candle-like spine.</p></tp:treatment-sec><tp:treatment-sec sec-type="Adult male" id="SECID0EALAE"><title>Adult male</title><p><bold>(n = 1).</bold> Total length 4.29 mm. Wing length 2.71 mm. Total length/wing length 1.58. Wing length/length of profemur 1.57.</p><p><bold><italic>Coloration</italic></bold> (Fig. <xref ref-type="fig" rid="F2">2</xref>). Head brown. Antenna yellow. Thorax ground color brown with dark brown stripes on scutum, laterally under parapsidal suture, postnotum and on preepisternum. Tergites III–VI brown with dark brown spots at middle; tergites I, II, VII, and VIII and hypopygium largely dark brown. Most of femora and tibiae dark brown, all tarsomeres yellow. Wing pale brown with a large black spot on entire basal area.</p><fig id="F2" position="float" orientation="portrait"><object-id xmlns:xlink="http://www.w3.org/1999/xlink" content-type="doi" xlink:type="simple">10.3897/zookeys.1011.59554.figure2</object-id><object-id xmlns:xlink="http://www.w3.org/1999/xlink" content-type="arpha" xlink:type="simple">9E0A88CD-6BA8-5FF7-B49F-0817F3BE4EA6</object-id><label>Figure 2.</label><caption><p><tp:taxon-name><tp:taxon-name-part taxon-name-part-type="genus" reg="Polypedilum">Polypedilum</tp:taxon-name-part> (<tp:taxon-name-part taxon-name-part-type="subgenus" reg="Cerobregma">Cerobregma</tp:taxon-name-part>) <tp:taxon-name-part taxon-name-part-type="species" reg="huapingensis">huapingensis</tp:taxon-name-part></tp:taxon-name> Liu &amp; Lin, sp. nov., holotype male.</p></caption><graphic xmlns:xlink="http://www.w3.org/1999/xlink" xlink:href="zookeys-1011-139-g002.jpg" position="float" orientation="portrait" xlink:type="simple" id="oo_500135.jpg"><uri content-type="original_file" xlink:type="simple">https://binary.pensoft.net/fig/500135</uri></graphic></fig><p><bold><italic>Head</italic></bold> (Fig. <xref ref-type="fig" rid="F3">3A</xref>). Antenna with 13 flagellomeres; ultimate flagellomere 425 µm long; AR 0.44. Temporal setae 27, including 7 inner verticals and 20 outer verticals. Clypeus with 79 setae. Tentorium 132 µm long; 45 µm wide. Stipes 112 µm long, 24 µm wide. Lengths of palpomeres 1–5 (in µm): 52.5, 97.5, 192, 170, 232. Palpomere ratio (5<sup>th</sup>/3<sup>rd</sup>) 1.21.</p><fig id="F3" position="float" orientation="portrait"><object-id xmlns:xlink="http://www.w3.org/1999/xlink" content-type="doi" xlink:type="simple">10.3897/zookeys.1011.59554.figure3</object-id><object-id xmlns:xlink="http://www.w3.org/1999/xlink" content-type="arpha" xlink:type="simple">B3C52574-1331-5A86-901F-3F61F622AF12</object-id><label>Figure 3.</label><caption><p><tp:taxon-name><tp:taxon-name-part taxon-name-part-type="genus" reg="Polypedilum">Polypedilum</tp:taxon-name-part> (<tp:taxon-name-part taxon-name-part-type="subgenus" reg="Cerobregma">Cerobregma</tp:taxon-name-part>) <tp:taxon-name-part taxon-name-part-type="species" reg="huapingensis">huapingensis</tp:taxon-name-part></tp:taxon-name> Liu &amp; Lin, sp. nov., holotype male <bold>A</bold> head <bold>B</bold> thorax <bold>C</bold> wing. Scale bars: 200 µm.</p></caption><graphic xmlns:xlink="http://www.w3.org/1999/xlink" xlink:href="zookeys-1011-139-g003.jpg" position="float" orientation="portrait" xlink:type="simple" id="oo_500136.jpg"><uri content-type="original_file" xlink:type="simple">https://binary.pensoft.net/fig/500136</uri></graphic></fig><p><bold><italic>Thorax</italic></bold> (Fig. <xref ref-type="fig" rid="F3">3B</xref>). Acrostichals 31; humerals 38; dorsocentrals 104; prealars 16. Scutellum with 86 setae.</p><p><bold><italic>Wing</italic></bold> (Fig. <xref ref-type="fig" rid="F3">3C</xref>). VR 1.15. Brachiolum with 13 setae; R with 36 setae; R<sub>1</sub> with 32 setae; R<sub>4+5</sub> with 36 setae; M with 22 setae; remaining veins bare. R<sub>2+3</sub> distinct. Squama with 16 setae. Anal lobe moderately developed.</p><p><bold><italic>Legs</italic>.</bold> Spur of mid tibia 28 µm long, mid tibia including 55 µm long comb, un-spurs comb 35 µm long; spur of hind tibia 36 µm long including 78 µm long comb, un-spurs comb 40 µm long. Apical width of fore tibia 60 µm; of mid tibia 76 µm; of hind tibia 80 µm. Lengths (in µm) and proportions of legs as in Table <xref ref-type="table" rid="T2">2</xref>.</p><table-wrap id="T2" position="float" orientation="portrait"><label>Table 2.</label><caption><p>Lengths (in µm) and proportions of legs of <tp:taxon-name><tp:taxon-name-part taxon-name-part-type="genus" reg="Polypedilum">Polypedilum</tp:taxon-name-part> (<tp:taxon-name-part taxon-name-part-type="subgenus" reg="Cerobregma">Cerobregma</tp:taxon-name-part>) <tp:taxon-name-part taxon-name-part-type="species" reg="huapingensis">huapingensis</tp:taxon-name-part></tp:taxon-name> sp. nov., male holotype (n = 1).</p></caption><table id="TID0EXNAG" rules="all"><tbody><tr><th rowspan="1" colspan="1"/><th rowspan="1" colspan="1">fe</th><th rowspan="1" colspan="1">ti</th><th rowspan="1" colspan="1">ta<sub>1</sub></th><th rowspan="1" colspan="1">ta<sub>2</sub></th><th rowspan="1" colspan="1">ta<sub>3</sub></th><th rowspan="1" colspan="1">ta<sub>4</sub></th><th rowspan="1" colspan="1">ta<sub>5</sub></th><th rowspan="1" colspan="1">LR</th><th rowspan="1" colspan="1">BV</th><th rowspan="1" colspan="1">SV</th><th rowspan="1" colspan="1">BR</th></tr><tr><td rowspan="1" colspan="1">P<sub>1</sub></td><td rowspan="1" colspan="1">1725</td><td rowspan="1" colspan="1">1108</td><td rowspan="1" colspan="1">2405</td><td rowspan="1" colspan="1">1025</td><td rowspan="1" colspan="1">725</td><td rowspan="1" colspan="1">625</td><td rowspan="1" colspan="1">275</td><td rowspan="1" colspan="1">2.17</td><td rowspan="1" colspan="1">2.11</td><td rowspan="1" colspan="1">1.98</td><td rowspan="1" colspan="1">3.14</td></tr><tr><td rowspan="1" colspan="1">P<sub>2</sub></td><td rowspan="1" colspan="1">1702</td><td rowspan="1" colspan="1">1225</td><td rowspan="1" colspan="1">655</td><td rowspan="1" colspan="1">475</td><td rowspan="1" colspan="1">355</td><td rowspan="1" colspan="1">175</td><td rowspan="1" colspan="1">148</td><td rowspan="1" colspan="1">0.53</td><td rowspan="1" colspan="1">2.67</td><td rowspan="1" colspan="1">3.11</td><td rowspan="1" colspan="1">4.50</td></tr><tr><td rowspan="1" colspan="1">P<sub>3</sub></td><td rowspan="1" colspan="1">1850</td><td rowspan="1" colspan="1">1208</td><td rowspan="1" colspan="1">1075</td><td rowspan="1" colspan="1">925</td><td rowspan="1" colspan="1">503</td><td rowspan="1" colspan="1">362</td><td rowspan="1" colspan="1">154</td><td rowspan="1" colspan="1">0.89</td><td rowspan="1" colspan="1">2.34</td><td rowspan="1" colspan="1">2.13</td><td rowspan="1" colspan="1">4.90</td></tr></tbody></table></table-wrap><p><bold><italic>Hypopygium</italic></bold> (Fig. <xref ref-type="fig" rid="F4">4</xref>). Anal tergite with 46 median setae. Laterosternite IX with seven setae. Anal point as in Fig. <xref ref-type="fig" rid="F4">4D</xref>, strong, contracted in middle, as a large inflated globe apically with a single candle-like spine, tapering, 143 µm long. Transverse sternapodeme 93 µm long; phallapodeme 168 µm long. Gonocoxite 320 µm long. Superior volsella 143 µm long, with basal microtrichia and two inner setae (Fig. <xref ref-type="fig" rid="F4">4E</xref>). Inferior volsella 164 µm long, finger-shaped, divided into two lobes apically, with 24 long setae. Gonostylus 310 µm long. HR 1.03; HV 1.38.</p><fig id="F4" position="float" orientation="portrait"><object-id xmlns:xlink="http://www.w3.org/1999/xlink" content-type="doi" xlink:type="simple">10.3897/zookeys.1011.59554.figure4</object-id><object-id xmlns:xlink="http://www.w3.org/1999/xlink" content-type="arpha" xlink:type="simple">29814FC5-0E8E-5960-BEFD-DE6E6A3B892C</object-id><label>Figure 4.</label><caption><p><tp:taxon-name><tp:taxon-name-part taxon-name-part-type="genus" reg="Polypedilum">Polypedilum</tp:taxon-name-part> (<tp:taxon-name-part taxon-name-part-type="subgenus" reg="Cerobregma">Cerobregma</tp:taxon-name-part>) <tp:taxon-name-part taxon-name-part-type="species" reg="huapingensis">huapingensis</tp:taxon-name-part></tp:taxon-name> Liu &amp; Lin, sp. nov., holotype male <bold>A</bold> hypopygium, dorsal view <bold>B</bold> hypopygium, ventral view <bold>C</bold> abdomen <bold>D</bold> superior volsella <bold>E</bold> anal point. Scale bars: 100 µm.</p></caption><graphic xmlns:xlink="http://www.w3.org/1999/xlink" xlink:href="zookeys-1011-139-g004.jpg" position="float" orientation="portrait" xlink:type="simple" id="oo_500137.jpg"><uri content-type="original_file" xlink:type="simple">https://binary.pensoft.net/fig/500137</uri></graphic></fig><p>Female and immatures unknown.</p></tp:treatment-sec><tp:treatment-sec sec-type="discussion" id="SECID0E4WAE"><title>Discussion.</title><p>The characters of the anal point and superior volsella of the new species place it within the subgenus <tp:taxon-name><tp:taxon-name-part taxon-name-part-type="genus" reg="Polypedilum"/><tp:taxon-name-part taxon-name-part-type="subgenus" reg="Cerobregma">Cerobregma</tp:taxon-name-part></tp:taxon-name>. The morphology of the new species resembles that of <italic><tp:taxon-name><tp:taxon-name-part taxon-name-part-type="genus" reg="Polypedilum">Polypedilum</tp:taxon-name-part> <tp:taxon-name-part taxon-name-part-type="species" reg="heberti">heberti</tp:taxon-name-part></tp:taxon-name></italic> Lin &amp;Wang, 2019, but it can be separated from it on the basis of the following: 1) tergites III–VI brown with dark brown spots at middle in the new species, versus tergites III–VI with dark brown bands at middle in <italic><tp:taxon-name><tp:taxon-name-part taxon-name-part-type="genus" reg="Polypedilum">P.</tp:taxon-name-part> <tp:taxon-name-part taxon-name-part-type="species" reg="heberti">heberti</tp:taxon-name-part></tp:taxon-name></italic>; 2) thorax of the new species (acrostichals 31; humerals 38; dorsocentrals 104) with much more setae than in <italic><tp:taxon-name><tp:taxon-name-part taxon-name-part-type="genus" reg="Polypedilum">P.</tp:taxon-name-part> <tp:taxon-name-part taxon-name-part-type="species" reg="heberti">heberti</tp:taxon-name-part></tp:taxon-name></italic> (acrostichals 8; humerals 5; dorsocentrals 20); 3) anal point strong and tapering in <italic><tp:taxon-name><tp:taxon-name-part taxon-name-part-type="genus" reg="Polypedilum">P.</tp:taxon-name-part> <tp:taxon-name-part taxon-name-part-type="species" reg="heberti">heberti</tp:taxon-name-part></tp:taxon-name></italic>, versus constricted in middle, with a large inflated globe apically with candle-like spine in the new species.</p></tp:treatment-sec></tp:taxon-treatment>
